# Supplementary material for: Predictors of Mortality in Hemodialyzed Patients after SARS-CoV-2 Infection
Source: J Clin Med. 2022 Jan 6;11(2):285. doi: 10.3390/jcm11020285 (PMC8778392; doi:10.3390/jcm11020285)
Supplement: Supplementary file 1 [file jcm-11-00285-s001.zip]

Archive with 1 entries (1 files):
- jcm-1471480-supplementary.pdf
